# Supplementary material for: Transcriptome co-expression network analysis identifies key genes and regulators of ripening kiwifruit ester biosynthesis
Source: BMC Plant Biol. 2020 Mar 6;20:103. doi: 10.1186/s12870-020-2314-9 (PMC7059668; doi:10.1186/s12870-020-2314-9)
Supplement: Supplementary file 1 — Additional file 1. Concentrations of volatile compounds detected in ‘Hayward’ kiwifruit during storage (ng/g FW). [file 12870_2020_2314_MOESM1_ESM.xlsx]

## Sheet: sheet1
Concentrations of volatile compounds detected in ‘Hayward’ kiwifruit during storage (ng/g FW). SE: Means of 3 replicates
					CK															ETH															1-MCP
			0d		1d		2d		4d		8d		12d		17d		18d			0.5d		1d		2d		4d		6d		8d		10d			1d		2d		4d		8d		12d		17d		18d
Compounds	CAS	RT(min)	ave	SE	ave	SE	ave	SE	ave	SE	ave	SE	ave	SE	ave	SE	ave	SE		ave	SE	ave	SE	ave	SE	ave	SE	ave	SE	ave	SE	ave	SE		ave	SE	ave	SE	ave	SE	ave	SE	ave	SE	ave	SE	ave	SE
Terpenoids
2-Furanmethanol	5989-33-3	21.9	8.11631	0.103232	2.43342	1.38527	4.03086	0.366726	5.17099	0.941546	15.7628	1.42953	11.66	0.813129	8.73466	2.67993	7.37381	1.13182		9.4248	2.3002	14.7156	0.815947	8.99615	3.54736	7.11656	2.49087	7.46978	1.9056	9.22691	0.820116	10.9348	2.34051		12.5354	3.08864	9.44624	0.166365	7.65753	1.40786	20.2491	5.10816	20.2536	1.25667	19.6504	5.81413	9.71854	1.1799
Linalool	78-70-6	24.89	73.5241	13.2549	45.5538	4.57543	29.008	14.7724	56.2554	10.9937	55.0988	1.12206	48.3284	8.81247	18.1599	2.98944	14.8847	2.71697		60.0686	20.2522	40.5629	2.60019	29.6655	5.46382	33.1182	0.547649	16.5434	1.11455	18.3156	3.67236	32.4669	3.69258		86.9874	25.7751	58.9764	4.12656	65.308	3.98857	76.0807	10.2155	44.3513	5.0747	72.3584	21.0564	50.0657	5.8338
Dehydrolinalool	29957-43-5	26.77	28.8094	0.23846	24.1176	6.55338	23.7166	4.28903	26.7011	10.1429	25.6371	3.10704	17.7643	2.69797	0	0	0	0		22.4814	3.05747	21.0491	1.81955	18.8424	1.88524	0	0	0	0	0	0	0	0		36.6691	10.7895	24.709	1.0232	20.5587	1.82256	31.6211	4.58547	10.8377	5.56978	0	0	22.4869	3.24594
a-Terpineol	98-55-5	29.12	32.8722	2.41307	26.1439	4.95947	30.4939	2.66037	39.9328	5.25684	32.9954	1.69945	25.509	2.21813	17.3777	1.24864	12.9929	0.505466		29.9015	4.41299	25.188	1.33757	18.9743	1.12961	27.1596	1.57969	14.0838	0.741848	18.1604	2.16656	21.6969	2.51997		28.8646	4.15831	23.012	1.23192	30.3118	0.650938	30.2964	2.51837	20.7638	0.786253	24.0076	3.51739	17.096	2.53627
Nerol	106-25-2	31.72	0	0	0	0	0	0	12.122	3.04574	9.29859	0.57042	2.17757	2.17757	0	0	0	0		0	0	0	0	0	0	12.8753	4.0062	0	0	9.86203	2.12143	0	0		0	0	0	0	8.20342	4.102	0	0	0	0	0	0	0	0
2,6-Dimethyl-3,7-octadiene-2,6-diol	13741-21-4	34.92	8.36168	0.430229	10.3862	0.765227	10.3284	1.52856	12.9161	4.96738	11.0109	1.06068	15.3748	1.96736	10.9323	1.23122	3.65884	3.65884		11.0814	1.6857	12.02	1.13557	10.515	0.909951	10.218	1.61552	10.8812	1.61373	0	0	0	0		10.5315	2.37993	7.47302	0.201624	0	0	5.38612	2.71337	0	0	3.68847	3.68847	5.56112	2.79537
Perilla alcohol	536-59-4	36.09	0	0	0	0	0	0	5.91082	1.05498	7.43771	0.126793	3.83695	3.83695	0	0	0	0		0	0	0	0	0	0	13.4203	0.363758	0	0	0	0	0	0		0	0	0	0	0	0	0	0	0	0	0	0	0	0
Geranylgeraniol	24034-73-9	34.57	0	0	1.22396	1.22396	0	0	0.710855	0.710855	0	0	0	0	1.87949	0.947297	0	0		0	0	0	0	6.12278	0.83372	8.30472	0.907776	0	0	0	0	0	0		0	0	0	0	0	0	0	0	0	0	0	0	0	0
Geraniol	106-24-1	32.82	0	0	2.53347	1.27404	0	0	16.6914	2.21542	17.8445	1.85269	11.4939	0.369315	0	0	0	0		0	0	0	0	0	0	22.43	1.67574	0	0	0	0	0	0		0	0	0	0	20.8932	0.368916	18.5902	0.756195	10.1915	0.742277	0	0	3.08551	3.08551
2-Bornene	464-17-5	23.72	15.4828	1.48751	13.0338	4.31173	8.98905	1.31111	6.50904	0.244993	10.2062	1.01781	8.34033	1.01905	3.16484	1.58305	0	0		19.5665	9.075	9.34337	0.727301	9.59457	0.784075	7.1236	1.2251	6.9796	0.379388	0	0	0	0		14.0183	2.55091	10.9458	0.422957	11.4042	1.24271	14.5893	2.81066	7.65579	0.273679	10.6929	1.19735	9.79953	0.288401
Terpinolene	586-62-9	13.82	5.51269	1.38843	0.41195	0.41195	1.50746	0.815575	2.52542	0.551574	1.51386	0.763855	2.27299	2.27299	1.55655	1.55655	0	0		4.41415	1.95182	2.36675	0.222242	1.3101	0.357191	0	0	8.95295	4.4901	0	0	0	0		0	0	7.19185	1.81632	4.96797	2.62879	6.90234	1.42151	5.2655	2.63581	4.32164	2.55636	0	0
d-Longifolene	475-20-7	25.12	0	0	0	0	1.7394	0.870794	1.57233	0.32134	0.508336	0.508336	0	0	0	0	0	0		0	0	2.93542	0.351075	0	0	0	0	0	0	7.29285	3.64676	0	0		0	0	0	0	0	0	1.18702	1.18702	0	0	0	0	0	0
Alcohols
2-Methyl-3-buten-2-ol	115-18-4	42.59	0	0	8.42953	1.07037	14.3946	2.66628	9.57	1.69786	15.788	2.87328	0	0	0	0	0	0		0	0	0	0	0	0	0	0	0	0	0	0	0	0		0	0	0	0	0	0	0	0	0	0	0	0	0	0
Isobutanol	78-83-1	18.07	0	0	0	0	0	0	0	0	0.802076	0.136189	0.718275	0.394745	0	0	0.0993572	0.0993572		0	0	0	0	0.379223	0.379223	0.211208	0.211208	0.260208	0.260208	0	0	0	0		0	0	0	0	0	0	0	0	0	0	0	0	0	0
1-Penten-3-ol	616-25-1	9.72	0	0	1.07126	1.07126	3.73455	0.822532	0	0	1.41288	0.746821	0.521384	0.521384	0	0	0	0		2.4396	1.22203	4.2245	0.335152	4.40528	0.337311	0.635835	0.635835	0	0	0	0	0	0		0	0	0	0	0	0	0	0	0	0	0	0	0	0
Hexanol	111-27-3	17.3	21.9228	1.08533	2.94965	1.60168	5.6448	2.83327	12.59	3.47095	22.2356	2.53064	15.5708	0.893787	14.4649	5.63993	11.0443	2.0962		11.7016	5.93975	8.13282	0.123455	10.9144	1.24942	18.6317	2.61092	11.2875	0.104205	0	0	0	0		9.19628	0.81769	18.5393	0.45261	21.2998	2.49262	21.1573	2.71296	21.1961	0.916142	19.4117	2.79138	0	0
(Z)-3-Hexen-1-ol	928-96-1	18.46	26.1357	6.36066	6.76891	4.48091	3.0117	1.64757	5.57397	1.17768	4.5917	0.46406	5.59334	0.186541	0	0	0	0		17.9613	9.74518	7.64254	0.683052	6.75232	0.208264	5.9417	0.943098	0	0	0	0	0	0		12.3895	1.27855	15.7468	2.21754	21.5141	1.35942	10.1382	2.30455	13.2618	1.90367	0	0	1.99912	1.99912
3-Octanol	589-98-0	19.06	6.76497	0.189598	1.34082	1.34082	3.71621	1.95407	5.0743	0.577442	6.64541	0.347735	7.35206	0.722657	6.14163	1.30277	5.81693	0.564551		6.06223	0.562508	5.93091	0.208841	5.63333	0.0709747	5.10807	0.297216	4.67764	0.160874	0	0	0	0		3.84035	1.92031	2.02718	2.02718	4.8863	0.117262	5.80494	0.120135	4.87913	2.44094	2.70044	2.70044	3.49611	3.49611
2-Ethyl-1-hexanol	104-76-7	22.89	9.22222	0.169949	9.38934	0.459567	7.69915	0.580527	8.05065	0.965949	7.41501	0.402815	7.47052	0.194396	6.48404	0.25008	6.97922	0.405146		8.79828	0.77559	8.82525	0.873498	8.05719	0.283815	7.73493	0.496056	7.34729	0.275124	0	0	0	0		3.01817	3.01817	2.84052	2.84052	5.56194	2.78646	7.65521	0.58458	4.9321	2.51089	7.17355	0.436882	4.52641	2.268
Benzyl alcohol	100-51-6	33.25	34.9295	3.18408	70.9518	9.47115	100.145	25.379	125.556	30.3731	19.1654	1.54487	141.835	31.986	62.2419	14.1287	49.8987	0.941276		105.96	49.2444	164.705	26.585	72.5924	6.57541	106.847	14.2073	60.9942	8.44624	23.7812	1.42342	83.578	11.5693		133.239	22.4076	69.0593	7.31889	91.3219	8.28305	18.3763	1.21915	93.204	28.9592	79.5457	9.18095	71.7971	7.56352
1-Pentanol	71-41-0	13.11	11.6304	0.210903	1.41284	0.707877	1.79249	0.901914	2.63588	0.734575	4.30167	0.503916	3.5037	0.240846	4.51425	0.9183	4.65426	1.04821		6.04858	2.74739	2.8988	1.45318	4.62786	0.293289	6.88095	0.44846	0	0	0	0	0	0		2.28298	2.28298	8.14674	0.211363	9.0133	0.882284	6.7449	3.38156	4.39656	2.28597	10.3808	0.824329	11.7945	2.20352
trans-2-Hexen-1-ol	928-95-0	19.4	45.7811	5.57084	5.53612	1.39445	10.5807	1.34789	16.137	4.60077	21.11	3.57566	17.7569	2.20951	5.51204	0.809608	11.0111	2.89473		21.3958	14.3982	9.22186	1.56257	19.2174	2.65643	51.7815	5.354	24.5649	1.69674	6.14499	0.817886	6.79032	1.01163		12.342	1.42686	35.9388	2.97769	45.6796	5.67993	34.6175	6.60871	28.6953	2.70954	14.862	0.911753	20.989	4.28113
3,6,9,12-Tetraoxatetradecan-1-ol	5650-20-4	48.06	0	0	0	0	0.982963	0.982963	0.241626	0.241626	0	0	6.24891	1.72178	31.7302	16.7854	40.3309	29.2939		0	0	0	0	0	0	0	0	0	0	116.508	11.6477	670.61	185.537		0	0	0	0	0	0	0	0	0	0	2.40815	2.40815	0	0
Ketones
beta-Damascenone	23726-93-4	32.08	116.942	5.66217	53.8227	14.8763	60.5595	11.5117	50.8299	5.99885	96.4631	12.5278	41.3124	7.8577	14.1568	1.2311	21.5384	3.96268		67.7192	20.7749	63.2577	8.82408	67.8304	13.1206	46.9865	13.7027	23.4805	2.6625	0	0	0	0		107.787	11.4268	149.951	10.2259	175.257	19.119	148.162	17.4013	36.8357	18.9185	75.1372	5.55683	54.1462	24.4397
6-Methyl-5-hepten-2-one	110-93-0	16.35	29.9232	0.200591	15.059	4.12061	22.3802	1.74723	14.3669	2.77506	26.7953	4.01283	5.64574	0.713848	15.2077	1.53588	32.0772	6.70577		16.9916	6.31673	14.7042	0.859147	24.2723	1.44699	35.4305	6.6605	62.373	8.15765	13.5524	0.727649	22.6936	2.89145		15.4895	1.02268	18.2493	0.965037	15.3759	0.827917	15.0237	1.04756	5.69042	0.744644	10.0489	0.830163	12.705	0.963645
(Z)-Geranylacetone	3879-26-3	32.96	32.9826	0.629576	9.63365	3.09903	27.3036	1.12548	17.0759	1.90524	35.9882	4.57726	0	0	6.55394	3.28975	9.64487	5.26665		22.8922	4.94924	21.2289	1.44516	37.4893	2.64056	31.9321	2.09169	38.9731	4.25986	13.3897	0.699429	0	0		18.2131	1.29158	0	0	1.3041	1.3041	0	0	0	0	0	0	4.08657	4.08657
2-Octanone	111-13-7	14.19	75.682	5.2826	143.593	1.73383	140.243	7.60414	153.849	14.4162	131.693	3.2222	79.8994	1.26586	89.9626	2.1411	86.1969	12.2938		116.775	25.7506	139.872	4.54473	138.374	4.30067	132.002	12.9609	162.303	6.14657	111.135	40.6087	133.357	22.9586		66.6527	0.516148	64.7127	1.13207	62.8722	2.11933	88.1781	13.5015	56.3067	2.53038	48.0733	3.0781	49.4637	1.58827
Pyranone	28564-83-2	40.9	29.1224	2.50305	24.7163	6.82147	26.0576	2.36877	16.9604	3.27589	39.8132	2.88497	55.7218	4.3664	121.814	18.0761	145.319	18.2281		35.4764	3.43472	33.8799	1.87019	36.3077	1.02806	80.6721	14.9729	90.0829	6.89873	96.2997	80.7699	797.48	149.503		76.5144	5.55242	46.9507	2.51371	46.1001	7.19701	52.861	0.700517	69.2498	12.5956	108.067	13.3463	110.394	18.1955
Aldehydes
Hexanal	66-25-1	6.82	154.237	4.4664	84.1568	14.5986	113.629	12.3225	192.177	57.3146	274.973	20.7942	90.1223	5.54674	62.4506	15.5438	57.6306	19.4084		116.778	21.4134	100.537	6.753	105.731	3.84894	99.2839	10.5599	73.467	0.475675	41.5454	14.4862	63.9419	6.47028		110.404	2.01185	126.963	1.4321	254.279	43.8569	165.565	3.8867	129.993	5.01885	189.152	29.4057	187.689	16.1623
(E)-2-Hexenal	6728-26-3	11.44	2756.61	159.838	833.134	271.187	1243.62	83.4732	2110.98	594.25	3453.03	208.388	1673.45	96.5687	667.345	218.81	621.112	258.638		1739.61	635.457	1265.01	153.148	1672.85	109.507	1744.38	287.848	1271.27	32.8139	679.281	184.987	726.463	83.8103		1759.98	68.1974	2466.57	163.546	4543.39	330.485	3027.02	199.303	2347.82	196.617	3214.71	400.027	3417.06	386.224
2-Heptenal, (2Z)-	57266-86-1	15.66	47.6867	0.309601	26.3184	3.74575	36.5801	3.65758	17.6092	3.96985	30.3927	4.71748	13.7337	0.824718	15.625	3.22296	17.2493	2.13277		32.5033	7.4042	26.3562	1.45792	32.2793	1.54159	26.3874	4.59099	24.4883	0.9652	6.94587	3.47305	15.955	1.46706		28.1186	0.763055	30.6498	1.59247	21.3398	0.939382	20.9884	0.46063	12.6813	1.16874	21.0052	1.14211	23.2029	0.909436
octanal	124-13-0	14.33	69.5846	4.00381	37.7509	3.3041	42.9843	2.88686	18.0651	9.03455	34.4094	5.3047	15.3376	0.792777	12.3621	1.82574	9.956	0.986604		50.7139	13.6554	43.676	6.19504	40.9948	1.83687	11.5654	5.78336	5.89408	5.89408	0	0	0	0		39.1617	0.85846	42.7339	2.07527	23.6506	1.86963	23.8656	1.19978	19.3169	1.81681	25.0769	1.07245	24.5025	1.6002
(E)-2-Octenal	2548-87-0	19.99	151.282	6.87183	57.8492	16.5961	97.3961	6.76725	31.6194	7.68004	50.6743	7.11752	22.0042	1.38221	24.4281	4.58445	23.6538	2.3615		109.227	27.6466	89.592	12.2573	87.2375	5.78538	35.5985	2.81239	37.3087	3.05971	23.4011	1.92612	30.2542	2.72223		88.7427	0.957916	96.5229	5.83044	47.129	2.92889	47.3022	4.89859	25.4525	4.5834	40.8274	3.42038	46.7796	1.52579
1-Nonanal	124-19-6	18.64	107.582	6.09105	59.9293	21.1268	48.4786	2.97621	30.5014	8.31044	48.2669	6.26959	29.315	1.16123	22.0587	4.89842	19.5551	1.47934		76.7625	20.6194	66.0588	8.29369	61.5224	1.22014	31.9075	2.08012	26.1084	2.31474	22.9254	0.522757	26.7071	3.42475		77.9243	2.99033	74.4082	3.39396	51.7625	3.40528	47.1736	2.79814	52.8312	3.66086	57.5266	2.93445	52.205	5.20305
(2E,4E)-Hepta-2,4-dienal	4313-03-5	21.42	122.475	1.4752	61.1485	11.1396	91.4382	12.8073	30.1627	4.77836	58.3635	9.7494	23.1757	0.53572	17.6163	4.65356	18.4725	1.28097		77.9254	4.78496	70.8004	2.49942	60.8186	3.14571	26.2544	3.23429	25.7088	0.751257	10.3099	0.911014	18.5698	2.57565		70.7363	5.18351	88.6681	9.50695	48.4632	2.00439	39.7069	1.24972	13.1673	1.92129	30.8095	3.68425	35.696	1.37012
Decanal	112-31-2	22.99	25.2155	0.51979	14.1319	2.55903	14.4714	2.81931	11.606	3.81066	18.2867	3.93195	11.5937	1.11018	9.63241	1.51415	9.41629	0.916002		17.9184	4.15533	16.6183	1.47417	13.7952	0.161204	11.0851	0.329094	9.74612	0.46714	13.9497	1.25281	23.295	6.04468		27.6335	3.87737	21.5299	2.80052	16.2076	3.24682	15.6804	0.560202	19.6693	3.38889	20.8798	1.8053	20.2607	3.12402
Benzaldehyde	100-52-7	23.38	37.1919	1.15197	26.3852	1.00876	38.6024	5.94855	48.4453	13.2505	17.8152	0.904225	31.9702	1.19186	27.6616	4.13931	26.4071	4.83292		44.6235	4.95262	49.8963	8.10959	36.1262	1.82939	30.7585	2.03238	30.9679	3.6581	15.09	1.03989	25.0673	3.38326		44.5053	3.05688	42.4828	2.53547	40.7527	0.922772	23.8615	0.506457	33.3218	3.40905	40.7654	1.6243	47.1782	3.65186
2-Nonenal, (2E)-	18829-56-6	24.17	134.2	7.98406	97.2944	29.2587	80.9026	3.96913	28.2106	6.54799	38.173	3.18082	26.8682	1.6914	29.1425	4.83702	26.543	2.34727		103.237	22.1939	91.654	12.1791	80.0498	7.0485	32.1366	1.49255	28.3187	2.28489	48.6183	11.9796	59.4893	8.30079		92.6052	4.61321	97.7921	3.60228	40.0675	2.31831	36.7135	1.69733	30.1024	4.35758	39.3399	3.09001	38.4605	1.71737
2,6-Nonadienal,(2E,6Z)-	557-48-2	25.78	34.9826	3.39813	34.0939	5.46083	32.6958	2.35148	18.2066	2.93146	27.2446	2.42923	20.256	2.37666	19.8324	3.30927	18	3.11999		25.2067	2.10982	30.3974	2.41985	28.2266	2.3357	22.1184	2.54728	18.5567	1.26827	17.2415	0.876901	27.535	4.0137		35.2174	2.02721	36.7213	1.49373	27.5624	2.55178	23.8486	3.76004	18.7052	3.28975	27.2681	1.12065	27.3515	1.69732
Citral	5392-40-5	29.91	0	0	6.71165	3.55229	8.55359	0.313875	2.07588	2.07588	2.97791	2.97791	0	0	0	0	2.4927	2.4927		1.41463	1.41463	0	0	6.48763	0.47915	3.48137	2.68566	7.81681	0.700933	5.44668	0.788675	7.46289	0.665423		0	0	0	0	0	0	0	0	0	0	0	0	0	0
Furfural	98-01-1	21.24	68.1628	5.78454	18.0172	1.39568	23.7229	1.30793	23.4938	2.90819	51.2628	4.63111	69.3889	2.85228	106.087	9.8268	147.794	25.2749		65.6204	4.07531	58.166	3.12677	64.2271	5.59787	113.712	6.5858	126.591	5.1765	491.832	102.691	746.063	115.486		196.919	12.6289	147.02	2.76189	137.529	11.7227	148.184	9.66247	169.291	16.9231	217.764	26.1996	228.96	34.8516
esters
methyl butanoate	623-42-7	4.56	0	0	0	0	0	0	0	0	0	0	0	0	1928.77	398.193	8580.48	1834.77		0	0	0	0	4.04555	4.04555	608.644	279.468	1629.27	301.282	6305.61	517.958	13617.2	1682.76		0	0	0	0	0	0	0	0	0	0	19.6539	1.07681	0	0
Ethyl butanoate	105-54-4	5.78	0	0	0	0	0	0	0	0	0	0	0	0	3595.08	2888.83	6532.43	1235.5		2.76568	2.76568	0	0	327.755	86.0794	659.991	98.0644	374.364	55.3045	4555.73	2034.8	14308.2	1889.41		0	0	0	0	0	0	0	0	0	0	0	0	0	0
methyl benzoate	93-58-3	26.79	0	0	0	0	0	0	0	0	0	0	0	0	2280.77	581.116	6737.3	888.513		0	0	0	0	0	0	260.706	200.986	2065.33	833.158	8447.5	640.292	13394.6	2500.2		0	0	0	0	0	0	0	0	14.6532	2.05654	65.5845	14.7879	0	0
Ethyl benzoate	93-89-0	28.08	0	0	0	0	0	0	0	0	0	0	0	0	996.051	977.93	875.515	819.814		0	0	0	0	38.8425	3.87075	55.5634	11.6627	55.5332	8.07174	1649.84	848.355	3124.61	211.805		0	0	0	0	0	0	0	0	0	0	0	0	0	0
Ethyl caproate	123-66-0	12.2	0	0	0	0	0	0	0	0	0	0	0	0	23.9312	23.9312	91.0103	79.96		0	0	0	0	15.2847	3.89911	21.129	4.0949	14.8548	0.934488	95.2781	60.3598	408.58	239.579		0	0	0	0	0	0	0	0	0	0	0	0	0	0
Butyl acetate	123-86-4	6.62	0	0	7.03525	0.53453	7.41011	0.783798	6.04941	3.0278	8.17045	4.50558	0	0	0	0	13.6254	4.11723		7.47903	3.74374	6.17836	6.17836	10.8303	0.279302	7.73563	3.89369	5.8467	3.43149	13.7005	7.83492	26.9581	2.43634		0	0	0	0	0	0	0	0	0	0	0	0	0	0
Ethyl propionate	105-37-3	4.07	0	0	0	0	0	0	0	0	0	0	0	0	0	0	17.4292	17.4292		0	0	0	0	35.3427	8.36074	46.6761	14.4875	16.8534	2.16373	33.0475	11.9012	49.5417	5.09916		0	0	0	0	0	0	0	0	0	0	0	0	0	0
Butyl benzoate	136-60-7	33.02	0	0	0	0	0	0	0	0	0	0	0	0	0	0	42.8496	31.0224		0	0	0	0	0	0	0	0	0	0	41.5019	9.34698	190.02	10.829		0	0	0	0	0	0	0	0	0	0	0	0	0	0
Propyl butyrate	105-66-8	8.01	0	0	0	0	0	0	0	0	0	0	0	0	0	0	20.5247	19.6805		0	0	0	0	0	0	1.07719	1.07719	0	0	0	0	76.0392	17.4023		0	0	0	0	0	0	0	0	0	0	0	0	0	0
Ethyl valerate	539-82-2	8.35	0	0	0	0	0	0	0	0	0	0	0	0	23.6781	7.28218	31.2776	9.57567		0	0	0	0	0	0	0	0	0	0	22.3245	15.3783	73.6712	10.5929		0	0	0	0	0	0	0	0	0	0	0	0	0	0
2-Butenoic acid, ethyl ester	10544-63-5	9.43	0	0	0	0	0	0	0	0	0	0	0	0	0	0	12.0451	12.0451		0	0	0	0	0	0	0	0	0	0	7.93506	4.65115	23.512	5.0114		0	0	0	0	0	0	0	0	0	0	0	0	0	0
Pentanoic acid, methyl ester	624-24-8	6.97	0	0	0	0	0	0	0	0	0	0	0	0	0	0	39.387	4.59207		0	0	0	0	0	0	0	0	21.0418	1.89279	33.5036	8.68085	77.4392	12.4242		0	0	0	0	0	0	0	0	0	0	0	0	0	0
